# Supplementary material for: Discovery and Validation of a Novel Metastasis-Related lncRNA Prognostic Signature for Colorectal Cancer
Source: Front Genet. 2022 May 19;13:704988. doi: 10.3389/fgene.2022.704988 (PMC9162157; doi:10.3389/fgene.2022.704988)
Supplement: Supplementary file 4 [file DataSheet1.xlsx]

## Sheet: Sheet1
Table S1. 840 metastasis-related lncRNAs in CRC patients
SLCO4A1-AS1
LINC00511
LINC00657
LINC01315
OSER1-AS1
RALY-AS1
TUSC8
DNM3OS
ENTPD1-AS1
PAXBP1-AS1
RP11-248J18.3
RP11-426C22.5
TRG-AS1
LINC00525
A2M-AS1
AC000111.3
AC002064.5
AC004158.3
AC004951.6
AC005162.4
AC007362.3
AC007364.1
AC007365.3
AC007787.2
AC010095.5
AC012360.6
AC016999.2
AC017002.2
AC018462.2
AC064852.4
AC068039.4
AC078883.3
AC083843.1
AC083949.1
AC084219.3
AC087501.1
AC090627.1
AC092155.4
AC092620.2
AC106801.1
AC124997.1
ACTA2-AS1
ADAMTS9-AS2
AF067845.1
AF131215.3
AF131215.4
AL132709.8
ALKBH3-AS1
ALMS1-IT1
ANKRD10-IT1
ANKRD44-IT1
AP000253.1
AP000266.7
AP000473.8
AP001604.3
ARHGAP26-AS1
ARMC2-AS1
ARNTL2-AS1
ARRDC3-AS1
ASAP1-IT2
ATP11A-AS1
BCDIN3D-AS1
C15orf54
C1RL-AS1
C21orf91-OT1
C3orf35
C7orf71
CARS-AS1
CASC15
CASC2
CCDC148-AS1
CDC42-IT1
CELF2-AS1
CFLAR-AS1
CHL1-AS1
CHRM3-AS2
CLIP1-AS1
CLYBL-AS1
CLYBL-AS2
COL18A1-AS1
CPEB2-AS1
CSNK1G2-AS1
CTB-119C2.1
CTB-174D11.1
CTB-176F20.3
CTB-181H17.1
CTBP1-AS
CTC-444N24.11
CTC-471J1.2
CTC-527H23.4
CTD-2002J20.1
CTD-2012K14.6
CTD-2196E14.6
CTD-2292M16.8
CTD-2293H3.1
CTD-2310F14.1
CTD-2350J17.1
CTD-2366F13.2
CTD-2528L19.6
CTD-2542L18.1
CTD-2555O16.4
CTD-2616J11.10
CTD-2619J13.17
CYP1B1-AS1
DAB1-AS1
DGCR12
DIAPH2-AS1
DIAPH3-AS1
DKFZP434I0714
DLEU2
DLEU2L
DLEU7-AS1
DOCK4-AS1
EGFLAM-AS2
EGFLAM-AS4
EGOT
EHMT1-IT1
EP300-AS1
EPN2-AS1
FAM13A-AS1
FAM53B-AS1
FAM66C
FGF14-IT1
FLJ13224
FLJ20021
FLJ27354
FOXN3-AS2
FOXP1-IT1
FRMD6-AS1
FTX
GABPB1-AS1
GK-AS1
GMDS-AS1
GNA14-AS1
GRTP1-AS1
GSN-AS1
GTF3C2-AS1
HCG18
HECW1-IT1
HNF4A-AS1
HNRNPU-AS1
HYMAI
INE1
INTS6-AS1
IQCJ-SCHIP1-AS1
ISM1-AS1
ISPD-AS1
ITPK1-AS1
ITPKB-IT1
JARID2-AS1
KB-1836B5.1
KB-431C1.5
KCNQ1-AS1
KCNQ1OT1
LA16c-395F10.1
LDLRAD4-AS1
LINC00032
LINC00102
LINC00161
LINC00216
LINC00244
LINC00266-1
LINC00271
LINC00276
LINC00282
LINC00310
LINC00311
LINC00314
LINC00382
LINC00427
LINC00472
LINC00477
LINC00486
LINC00624
LINC00626
LINC00630
LINC00664
LINC00698
LINC00862
LINC00893
LINC00894
LINC00919
LINC00954
LINC00969
LINC00970
LINC01012
LINC01020
LINC01107
LINC01118
LINC01125
LINC01126
LINC01137
LINC01209
LINC01210
LINC01241
LINC01293
LINC01312
LINC01355
LINC01359
LINC01362
LINC01410
LLNLR-246C6.1
LRRC2-AS1
LZTS1-AS1
MACROD2-AS1
MAGI1-IT1
MAGI2-IT1
MAMDC2-AS1
MBNL1-AS1
MCM3AP-AS1
MEF2C-AS1
MEG8
MGC15885
MIAT
MIATNB
MIR133A1HG
MIR143HG
MKNK1-AS1
MORF4L2-AS1
MPRIP-AS1
MRVI1-AS1
N4BP2L2-IT2
NADK2-AS1
NAV2-AS2
NAV2-AS4
NEGR1-IT1
NEXN-AS1
NFYC-AS1
NPTN-IT1
NR2F2-AS1
OVOL1-AS1
PCA3
PCAT4
PITRM1-AS1
PLAC4
PLCG1-AS1
PLCH1-AS1
PRICKLE2-AS3
PRKG1-AS1
PROX1-AS1
PSMD6-AS2
PWAR6
RAP2C-AS1
RAPGEF4-AS1
RBMS3-AS3
RGMB-AS1
RNF139-AS1
ROR1-AS1
RP1-142L7.8
RP1-142L7.9
RP1-151F17.2
RP1-199J3.7
RP1-265C24.8
RP1-68D18.4
RP11-1017G21.4
RP11-102L12.2
RP11-102M11.2
RP11-1069G10.1
RP11-1072C15.4
RP11-1109F11.3
RP11-1109F11.5
RP11-1114A5.4
RP11-111K18.2
RP11-119F7.5
RP11-121C2.2
RP11-12M5.1
RP11-131L23.2
RP11-138A9.1
RP11-141M1.1
RP11-143I21.1
RP11-152L20.3
RP11-158G18.1
RP11-164P12.3
RP11-164P12.4
RP11-166P13.4
RP11-167H9.3
RP11-16P6.1
RP11-171I2.1
RP11-171I2.4
RP11-174G6.5
RP11-177N22.3
RP11-182L21.5
RP11-18F14.4
RP11-194N12.2
RP11-1C8.6
RP11-1E4.1
RP11-214K3.19
RP11-214K3.20
RP11-219B4.3
RP11-231E19.1
RP11-245J9.5
RP11-250B2.6
RP11-255C15.3
RP11-255P5.2
RP11-258C19.7
RP11-266A24.1
RP11-274H2.5
RP11-285A1.1
RP11-286E11.2
RP11-28F1.2
RP11-295G20.2
RP11-295P9.12
RP11-298D21.2
RP11-2E11.9
RP11-303E16.7
RP11-305E6.4
RP11-305O4.3
RP11-305O6.3
RP11-310J24.3
RP11-314N13.3
RP11-319G9.3
RP11-326I11.5
RP11-327J17.2
RP11-333I13.1
RP11-338I21.1
RP11-348N5.7
RP11-348P10.2
RP11-354I10.1
RP11-355B11.2
RP11-355F16.1
RP11-365H22.2
RP11-366L5.1
RP11-373D23.2
RP11-375I20.6
RP11-37C7.3
RP11-388M20.1
RP11-394I13.2
RP11-403N16.3
RP11-410D17.2
RP11-410E4.1
RP11-413B19.2
RP11-414H17.5
RP11-416N2.4
RP11-421E14.2
RP11-439E19.10
RP11-445L13__B.3
RP11-448A19.1
RP11-45M22.3
RP11-45M22.5
RP11-461A8.4
RP11-466A19.8
RP11-471B22.2
RP11-480A16.1
RP11-483C6.1
RP11-489G11.3
RP11-48B3.4
RP11-495K9.5
RP11-502N13.2
RP11-504A18.1
RP11-506O24.2
RP11-508N22.12
RP11-50B3.4
RP11-513M16.7
RP11-515O17.3
RP11-517B11.7
RP11-52A20.2
RP11-53B2.2
RP11-549J18.1
RP11-552M11.8
RP11-573N10.1
RP11-587D21.4
RP11-59H7.3
RP11-5C23.2
RP11-5N11.2
RP11-619L19.1
RP11-631N16.2
RP11-642D21.1
RP11-654A16.3
RP11-664D1.1
RP11-669C19.1
RP11-674P19.2
RP11-676J12.4
RP11-678G15.1
RP11-680F8.4
RP11-680G24.5
RP11-68I3.11
RP11-690I21.2
RP11-736K20.5
RP11-73K9.2
RP11-753A21.1
RP11-769O8.3
RP11-803D5.4
RP11-819C21.1
RP11-862L9.3
RP11-884K10.7
RP11-932O9.10
RP11-95H11.1
RP11-95O2.1
RP11-96K19.4
RP13-39P12.3
RP13-487P22.1
RP13-638C3.2
RP3-329A5.8
RP3-368A4.6
RP3-400B16.4
RP3-412A9.16
RP3-476K8.3
RP3-496C20.1
RP4-539M6.21
RP4-545K15.5
RP4-657D16.3
RP4-714D9.5
RP4-742J24.2
RP5-1074L1.4
RP5-1154L15.2
RP5-1184F4.5
RP5-855D21.1
RP5-892K4.1
RP5-894A10.6
RPL34-AS1
RPS6KA2-AS1
RRS1-AS1
SCOC-AS1
SDCBP2-AS1
SH3BP5-AS1
SHANK2-AS2
SHANK2-AS3
SLC8A1-AS1
SLFNL1-AS1
SLIT2-IT1
SMAD1-AS2
SMAD5-AS1
SMCR5
SND1-IT1
SNRK-AS1
SOS1-IT1
SPRY4-IT1
SSBP3-AS1
ST7-AS2
ST7-OT4
STAU2-AS1
STX18-AS1
SUCLG2-AS1
TEX26-AS1
TMEM108-AS1
TRAF3IP2-AS1
TRPC5OS
TTLL11-IT1
TTLL7-IT1
TTN-AS1
TUG1
UBXN7-AS1
USP3-AS1
VWA8-AS1
ZBED3-AS1
ZBTB20-AS1
ZNF571-AS1
ZNF790-AS1
ZNRD1-AS1
ZRANB2-AS1
LINC00460
LINC00702
C14orf132
CTD-2547L24.4
FAM225A
LINC00152
LINC00968
LINC01094
LINC01140
LINC01272
MEG3
MIR4435-1HG
NR2F1-AS1
PCAT19
RP11-134L10.1
RP11-389C8.2
RP11-443C10.1
RP3-428L16.2
SENCR
TP73-AS1
ZNF667-AS1
JHDM1D-AS1
LINC01003
LINC01184
RP11-384L8.1
RP11-44F21.5
RP11-503C24.6
SATB2-AS1
SNHG18
SYNPR-AS1
TFAP2A-AS1
ZNF503-AS2
CTD-2035E11.5
CYB561D2
EBLN3
GAS5-AS1
IQCH-AS1
JPX
LINC01004
LINC01091
NDUFV2-AS1
RP11-1024P17.1
RP11-10K16.1
RP11-250B2.3
RP11-378J18.8
RP11-395I6.3
RP11-488L18.10
RP11-53O19.3
RP11-55K13.1
RP11-747H7.3
RP11-757F18.5
SEPSECS-AS1
SMC5-AS1
STXBP5-AS1
THAP9-AS1
TMEM161B-AS1
SLC2A1-AS1
LINC00261
LINC01260
FGD5-AS1
LINC00998
TMPO-AS1
CTD-3025N20.3
DNAJC3-AS1
HMGN3-AS1
KB-431C1.4
NNT-AS1
NUTM2A-AS1
OTUD6B-AS1
RAB30-AS1
RGS5
RP1-30M3.5
RP1-39G22.7
RP11-127B20.2
RP11-226L15.5
RP11-251G23.5
RP11-421F16.3
RP11-61L19.3
RP11-97C16.1
SPATA13
TRAM2-AS1
MAPKAPK5-AS1
BLACAT1
RP1-170O19.17
RP11-73M18.7
SNHG10
AC008746.12
ASH1L-AS1
BZRAP1-AS1
C1orf220
CAPN10-AS1
CTC-429P9.3
EXTL3-AS1
GAS6-AS1
GS1-124K5.11
HOXA-AS2
LINC-PINT
LINC00106
LINC00174
LINC00265
LINC00342
LINC00622
LINC00654
LINC00672
LINC00921
LINC00950
LINC01089
LINC01138
LL0XNC01-7P3.1
PAN3-AS1
PPP1R26-AS1
PSMD5-AS1
RP1-179N16.6
RP1-193H18.2
RP11-1007O24.2
RP11-111M22.4
RP11-112J3.16
RP11-1275H24.2
RP11-1277A3.1
RP11-173B14.4
RP11-186F10.2
RP11-285F7.2
RP11-285G1.14
RP11-285J16.1
RP11-334C17.5
RP11-401P9.4
RP11-533E19.7
RP11-539I5.1
RP11-95D17.1
RP11-981G7.6
RP4-614O4.12
RP4-635E18.8
RP4-773N10.4
RP5-1085F17.3
RP6-201G10.2
RUSC1-AS1
SEC24B-AS1
STAM-AS1
THUMPD3-AS1
TMCC1-AS1
TMEM51-AS1
TPT1-AS1
TSC22D1-AS1
WAC-AS1
ZNF252P-AS1
AC010524.4
AP001189.4
CTD-2541J13.1
INHBA-AS1
LINC00865
LINC01354
MNX1-AS1
RFPL1S
RP1-228H13.5
RP11-524D16__A.3
RP11-796E2.4
SNHG19
SNHG7
SNHG9
USP46-AS1
AC005592.3
AC007349.5
AC011997.1
AC018816.3
AC078842.4
AC139100.3
AP001605.4
ARHGAP22-IT1
ATP13A4-AS1
CTA-390C10.10
CTB-102L5.7
CTD-2269F5.1
CTD-2286N8.2
CTD-2541M15.1
CTD-3092A11.2
CTD-3203P2.1
DAPK1-IT1
DCTN1-AS1
FAM155A-IT1
FGF10-AS1
FLJ21408
FLJ31356
FRY-AS1
GRIK1-AS1
GS1-279B7.1
HCG9
HEXA-AS1
HIPK1-AS1
IL12A-AS1
JMJD1C-AS1
KIRREL3-AS2
LEMD1-AS1
LINC00189
LINC00205
LINC00294
LINC00299
LINC00504
LINC00544
LINC00703
LINC00852
LINC00882
LINC00883
LINC00907
LINC00924
LINC00997
LINC01085
LINC01197
LINC01364
LSAMP-AS1
MAFG-AS1
MIR100HG
MORC2-AS1
NAV2-AS5
NCBP2-AS2
PDZRN3-AS1
POT1-AS1
PROSER2-AS1
PXN-AS1
RNASEH1-AS1
RP1-78O14.1
RP11-102C16.3
RP11-111J6.2
RP11-1137G4.3
RP11-180N14.1
RP11-182J23.1
RP11-227D13.1
RP11-235E17.4
RP11-248J18.2
RP11-307P5.2
RP11-356B19.11
RP11-379F4.6
RP11-385F5.4
RP11-399O19.9
RP11-477N3.1
RP11-521I2.3
RP11-532F12.5
RP11-5C23.1
RP11-676J12.6
RP11-774O3.3
RP11-999E24.3
RP3-507I15.2
RP3-525N10.2
SNHG8
SNX29P2
TEX41
THRB-IT1
TTTY10
UG0898H09
VAC14-AS1
XXyac-YX155B6.7
ZEB1-AS1
ZMIZ1-AS1
VPS9D1-AS1
AC005224.2
MMP24-AS1
NDUFB2-AS1
PHEX-AS1
RASSF8-AS1
RP11-476D10.1
RP3-337H4.8
UBAC2-AS1
CTA-254O6.1
CTA-29F11.1
CTD-2553C6.1
HAND2-AS1
IGFBP7-AS1
IL21R-AS1
LINC00943
LINC01023
LINC01181
LINC01352
LPP-AS2
MCF2L-AS1
PRRX2-AS1
RAB11B-AS1
RP11-222K16.1
RP11-384P7.7
RP11-395N3.1
RP11-66N11.8
U47924.27
YTHDF3-AS1
LINC00543
TP53TG1
AP001347.6
CADM3-AS1
CKMT2-AS1
CTC-523E23.1
FLG-AS1
LIFR-AS1
LINC00900
LINC00936
PCOLCE-AS1
RP11-379H18.1
RP11-389G6.3
RP11-710C12.1
ZFHX4-AS1
ZNF582-AS1
A1BG-AS1
AC006129.2
AC079767.4
CTA-384D8.35
GCSAML-AS1
ITGB2-AS1
KIAA0125
LINC00528
LINC00582
LINC00877
LINC00996
LINC01010
LINC01215
LINC01281
RP3-406A7.7
AC079807.4
AC091633.3
ARHGEF7-IT1
C20orf197
C3orf79
CTB-12O2.1
CTD-2199O4.3
DACT3-AS1
ERC2-IT1
HCCAT5
IGSF11-AS1
JAZF1-AS1
KB-1000E4.2
LINC00240
LINC00309
LINC00354
LINC00485
LINC00643
LINC00662
LINC00671
LINC00675
LINC00691
LINC00705
LINC00708
LINC00928
LINC00937
LINC00993
LINC01243
NAV2-IT1
NIFK-AS1
NPHP3-AS1
NRG1-IT1
RP11-1007O24.3
RP11-109G23.3
RP11-140I16.3
RP11-305K5.1
RP11-324L17.1
RP11-397A16.3
RP11-400N13.1
RP11-510C10.4
RP11-524C21.2
RP11-544D21.2
RP11-669M16.1
SLC16A1-AS1
SLC22A18AS
VENTXP1
AGAP2-AS1
C20orf166-AS1
FENDRR
FGF14-AS2
HHIP-AS1
LINC00839
LINC00922
MEG9
RP11-805I24.3
SERTAD4-AS1
SFTA1P
SH3RF3-AS1
WWC2-AS2
AC007255.8
MGC32805
PGM5-AS1
LINC00595
SNHG3
AC141928.1
CTD-2587M23.1
ERICH3-AS1
HP09025
LINC00599
LINC00925
MGC39584
MIR7-3HG
RP11-715J22.6
TBX5-AS1
LINC01106
LOXL1-AS1
LINC00526
CDKN2B-AS1
